# Supplementary material for: Determinants and Phenotypes of Poorly Controlled COPD Using the RADAR Score: A Cohort in Real-World Primary Care
Source: J Clin Med. 2026 Feb 5;15(3):1283. doi: 10.3390/jcm15031283 (PMC12898748; doi:10.3390/jcm15031283)
Supplement: Supplementary file 1 [file jcm-15-01283-s001.zip]

Archive with 2 entries (2 files):
- Supplementary Material.pdf
- Supplementary Appendix.pdf
